# Supplementary material for: Structural basis of seamless excision and specific targeting by piggyBac transposase
Source: Nat Commun. 2020 Jul 10;11:3446. doi: 10.1038/s41467-020-17128-1 (PMC7351741; doi:10.1038/s41467-020-17128-1)
Supplement: Supplementary file 4 — Source Data [file 41467_2020_17128_MOESM4_ESM.xlsx]

## Sheet: Figure 6a colonies
Figure 6a
RE63/RE63 + PB	LE35/LE35 + PB	LE35/RE63 + PB	LE35/RE63 - PB
145	110	885	120
410	290	825	365
250	305	810	310

## Sheet: Figure 6a-b gel
		Figure 6a				Figure 6b

## Sheet: Figure 6b colonies
Figure 6b
RE63/RE63 + hyPBase	LE35/LE35 + hyPBase	LE35/RE63 + hyPBase	LE35/RE63 - hyPBase
1220	314	1560	160
1300	410	1660	200
1180	440	1710	190
1270	350	1660	165

## Sheet:  Figure 6d colonies
Figure 6d
LE35/RE63 + PB	LE35/RE63mut + PB	LE35/RE73 + PB	LEtandem/RE63 + PB	LE35/RE63 - PB
889	399	284	1173	90
813	414	350	1441	387
900	600	600	1500	308

## Sheet: Figure 6d gel
	Figure 6d
